# Supplementary material for: LPM580098, a Novel Triple Reuptake Inhibitor of Serotonin, Noradrenaline, and Dopamine, Attenuates Neuropathic Pain
Source: Front Pharmacol. 2019 Feb 14;10:53. doi: 10.3389/fphar.2019.00053 (PMC6382704; doi:10.3389/fphar.2019.00053)
Supplement: Supplementary file 3 [file Data_Sheet_2.xlsx]

## Sheet: Formalin Test
Table 1: Formalin Test: Effects of LPM580098 on formalin-induced pain behaviors in mice.
	Normal		Vehicle		Pregabalin		LPM580098-16		LPM580098-32		LPM580098-64
	0-5	15-40	0-5	15-40	0-5	15-40	0-5	15-40	0-5	15-40	0-5	15-40
1	23.76	0	223.38	337.71	292	3	289.91	271.83	282.87	254.71	186.35	0
2	1.68	0	222	219	216	17	225.4	0	208.4	21.1	207.5	171.7
3	20.13	0	288.16	205.09	249.93	29.89	216.04	52.41	226	108.61	195	91
4	0	0	221.51	416.21	263	34.85	261.87	121.75	233.9	44.35	282	135
5	1.91	0	238.77	129.55	274.07	6.63	265.76	25.31	243.48	24.81	203.2	123.7
6	0	0	240.1	343.5	177.83	6.63	225.74	285.07	158.41	20.11	168	35
7	0	2.22	275.85	208.84	219.01	229.96	248.66	295.62	252.2	47.38	242.99	142.22
8	0.68	0	249.5	301.7	208.76	136.81	276.1	153.67	271.84	128.74	296.47	0.6
9	0	0	208.41	362.25	74.81	37.17	180.72	144.22	195.51	199.18	162.38	32.53
10	0	3.37	183.99	241.07	230.71	123.71	130.91	250.62	235.3	76.71	88.87	232.74
Mean	4.816	0.559	235.167	276.492	220.612	62.565	232.111	160.05	230.791	92.57	203.276	96.449
SD	9.0967	1.20925	30.804	89.1788	61.4321	75.744	48.0672	111.466	36.5979	80.8217	60.4044	78.1327
SE	2.87663	0.382397	9.74107	28.2008	19.4265	23.9524	15.2002	35.2487	11.5733	25.5581	19.1016	24.7077

## Sheet: Mechanical allodynia
Table 2: Mechanical allodynia: Effect of LPM580098 on SNL-induced mechanical allodynic behaviors in SNL rats.
Pre-dose data
10d	Vehicle	PWT	Pregabalin	PWT	LPM580098	PWT	Sham	PWT
	1	1.58151	1	1.72307	1	2.80543	1	10.3596
	2	1.22088	2	2.80543	2	2.64933	2	3.86445
	3	4.39874	3	3.71221	3	1.01137	3	2.36514
	4	0.821985	4	2.9783	4	0.20158	4	28.8403
	5	1.72307	5	4.33918	5	0.821985	5	6.7206
	6	1.98675	6	2.70306	6	2.64933	6	6.68529
	7	2.59246	7	4.39874	7	2.80543	7	22.8312
	8	0.588085	8	0.20158	8	4.33918	8	15.1669
	9	2.27062	9	1.91426	9	4.33918	9	10.2696
	10	2.9783	10	2.27062	10	3.7233	10	15.1356
	11	3.11671	11	3.71221	11	2.80543	11	28.8403
	12	3.30704	12	2.80543	12	4.33918	12	26.6381
	Mean	2.21551		2.79701		2.70756		14.8098
	SE	0.323025		0.34385		0.406073		2.81329
11d
60min after Administration	Vehicle	PWT	Pregabalin	PWT	LPM580098	PWT	Sham	PWT
	1	2.36514	1	28.8403	1	3.30704	1	28.8403
	2	3.3277	2	21.7506	2	28.8403	2	4.33918
	3	4.33918	3	28.8403	3	4.33918	3	6.90761
	4	2.27062	4	10.3596	4	3.86445	4	28.8403
	5	1.01137	5	15.1669	5	28.8403	5	28.8403
	6	3.86445	6	10.3596	6	6.41907	6	3.30704
	7	8.98868	7	28.8403	7	4.39874	7	4.46684
	8	1.4579	8	16.2014	8	16.2014	8	28.8403
	9	3.70756	9	28.8403	9	4.79089	9	7.4317
	10	2.36514	10	11.982	10	22.8312	10	25.1819
	11	6.73795	11	6.41907	11	16.2014	11	22.8312
	12	5.93264	12	10.4605	12	18.4223	12	8.6888
	Mean	3.86403		18.1717		13.2047		16.543
	SE	0.675872		2.52105		2.86698		3.28745
24d
60min after Administration	Vehicle	PWT	Pregabalin	PWT	LPM580098	PWT	Sham	PWT
	1	4.33918	1	28.8403	1	28.8403	1	6.73795
	2	1.07861	2	7.95558	2	12.0933	2	6.25818
	3	1.91426	3	28.8403	3	2.80543	3	28.8403
	4	2.80543	4	7.80808	4	19.5683	4	4.33918
	5	4.79089	5	3.3277	5	28.8403	5	13.2156
	6	0.749024	6	28.8403	6	28.8403	6	6.90761
	7	11.4149	7	33.9281	7	28.8403	7	23.2351
	8	3.3277	8	19.5683	8	3.3277	8	28.8403
	9	1.26969	9	6.23241	9	2.70306	9	21.7506
	10	1.22088	10	11.982	10	4.33918	10	28.8403
	11	4.39874	11	15.4511	11	2.36514	11	33.9281
	12	3.11671	12	21.7506	12	2.02705	12	4.46684
	Mean	3.36883		17.8771		13.7159		17.28
	SE	0.836618		3.04489		3.27674		3.28206

## Sheet: Thermal hyperalgesia
Table 3: Thermal hyperalgesia: Effect of LPM580098 on SNL-induced thermal hyperalgesic behaviors in SNL rats.
14d 60min after Administration
Group	Number	Latency (s)	Mean	SE
Sham	1-1.	13.106
	1-2.	12.526
	1-3.	10.876
	1-4.	12.526
	1-5.	11.818
	1-6.	8.636
	1-7.	12.188
	1-8.	9.652
	1-9.	10.798
	1-10.	10.072
	1-11.	11.734
	1-12.	8.494	11.0355	0.446363
Vehicle	2-1.	3.89
	2-2.	7.888
	2-3.	5.256
	2-4.	5.486
	2-5.	6.146
	2-6.	6.664
	2-7.	4.256
	2-8.	6.562
	2-9.	7.374
	2-10.	4.58
	2-11.	7.684
	2-12.	12.962	6.56233	0.696685
LPM580098	3-1.	10.948
	3-2.	10.53
	3-3.	10.598
	3-4.	10.112
	3-5.	10.12
	3-6.	10.588
	3-7.	9.46
	3-8.	10.73
	3-9.	11.554
	3-10.	10.792
	3-11.	12.256
	3-12.	8.996	10.557	0.248498
Pregabalin	4-1.	11.416
	4-2.	10.732
	4-3.	11.206
	4-4.	11.512
	4-5.	11.926
	4-6.	12.008
	4-7.	11.026
	4-8.	10.974
	4-9.	13.68
	4-10.	17.332
	4-11.	9.478
	4-12.	11.144	11.8695	0.570525
28d 60min after Administration
Group	Number	Latency (s)	Mean	SE
Sham	1-1.	12.844
	1-2.	13.684
	1-3.	10.984
	1-4.	11.406
	1-5.	10.462
	1-6.	11.92
	1-7.	10.232
	1-8.	10.344
	1-9.	11.838
	1-10.	13.128
	1-11.	11.882
	1-12.	13.478	11.8502	0.35249
Vehicle	2-1.	8.048
	2-2.	7.838
	2-3.	6.438
	2-4.	6.302
	2-5.	7.274
	2-6.	7.128
	2-7.	5.498
	2-8.	8.216
	2-9.	8.258
	2-10.	5.742
	2-11.	7.628
	2-12.	8.0925	7.20521	0.284411
LPM580098	3-1.	12.114
	3-2.	10.71
	3-3.	12.174
	3-4.	11.44
	3-5.	7.998
	3-6.	11.498
	3-7.	9.702
	3-8.	11.42
	3-9.	11.742
	3-10.	14.288
	3-11.	10.206
	3-12.	13.776	11.4223	0.489093
Pregabalin	4-1.	12.572
	4-2.	13.194
	4-3.	13.216
	4-4.	12.606
	4-5.	12.778
	4-6.	9.474
	4-7.	11.698
	4-8.	12.42
	4-9.	13.968
	4-10.	11.362
	4-11.	12.808
	4-12.	10.518	12.2178	0.363194

## Sheet: Electrophysiological recording
Table 4: Electrophysiological recording: SNL-induced hyperexcitation is reduced with LPM580098 treatment in the spinal dorsal horn WDR neurons.
Spontaneous firing	Sham	Vehicle	LPM580098	Pregabalin
	3.93333	21.45	10.8278	0.655555
	6.32222	21.0556	18.9278	14.9778
	0.205556	5.42222	8.63333	13.9056
	5.56111	8.62222	22.5444	8.06667
	13.2278	15.5	15.4278	8.23889
	3.92778	14.8	6.18889	15.7556
	7.23889	6.22778	11.6944	0.422222
	11.3556	6.45556	5.82222	14.9556
	10.1111	20.25	13.0056	4.75556
		12.0278	8.11667	16.1
		17.9167	10.5167	6.5
		32.1167	7.28333	7.73333
		14.75	5.17778	9.41667
		18.2222	2.8	11.8278
		6.75556	16.1	5.05
		4.87222	4.64445	19.5722
		7.64445	5.86111	7.36667
		26.5444	3.37222	8.35556
		9.79444	5.4	8.07778
		13.95	0.761111	9.05556
		14.3722	7.3
			8.63333
			1.84445
			2.83889
			3.61667
Brush	Sham	Vehicle	LPM580098	Pregabalin
	11	30.3	37.8	14.3
	6.7	28.9	20.1	13.8
	8.4	30.6	11.9	38.1
	11.5	15.7	8.2	21.1
	15	25.2	32.6	22.9
	19.6	20.8	17.5	31.2
	20	15.7	6.4	23.4
	12.1	32.8	16.6	13.4
	4.6	22.6	19.5	18.6
	19	28.8	12.7	35
	27.7	33.3	17.9	7.9
	25.9	29.3	29.1	19.9
	17.3	16	6.1	23.6
	21.7	23.8	15.6	22.2
	22.5	16.2	10.2	9.9
	9.3	21.1	2.8	10.2
	12.4	12.5	17.9	16.2
	10.3	15.1	12.1	16.7
	14.2	26.7	9.4	9.2
	14.6	14.9	10.6	9.1
	11.8	19.9	17.4	25.3
	11.3	17.7	7.3	3.4
	5.6	20.3	18.1	1.5
	7.1	38.9	5.6	16
	4.5	15.2	12.7	20
	17.8	43.6	11.2	14.9
	7.5	16.7	12.7	21.7
	3.7	15.1	9.3	13.7
	9.4	33.7	20.2	37.5
	8.9	19.5	10.2	8.2
	8.4	46.5	11.4	7
	19.1	22.1	10.4	20.4
	4.7		9.5	20.1
	14.1		6.9	16.6
	6.9		6.1	9.8
	5.1		10.4	13.1
	3.4		10.6	17.3
	5.2		6.2	18.3
	15.7		15.3	11.1
	12.2			10
	9.8			14.7
	14.2			8.9
	8.5			5.7
	11.1
von Frey filaments	Vehicle																																													Sham
1g	12.25	25	26.6	10.4	16.15	15.1	2.05	22	12.15	21.3	29.65	10.35	3.05	5.65	14.8	7.45	4.4	13.4	17.75	15.6	8.8	8.7	9.3	5.75	5.95	28.6	6.3	11.4	20.55	3.3	22	6.4														3.75	0.55	1.35	6.25
4g	18.4	29.35	26.7	12.65	23.6	14.1	8.55	25.1	21.7	23.95	28.6	16.95	8.35	12.7	15.65	15.1	12.15	20.95	21.3	22.4	13.15	13.1	10.15	13.45	8.9	36.25	13.85	18.25	26	14.9	38.9	14.05														12	1.55	3.4	8.1
8g	30.6	30.2	29.2	12.7	26.2	14.85	15.3	30.05	23.95	28.1	26.85	29.6	12.15	26.2	18.7	25.8	20.85	23.9	27.7	22.05	15.1	13.9	15.9	37.75	14.65	46.95	19.45	22.1	29.25	24.15	50.4	16.95														13.65	5.65	4.65	14.5
15g	33.65	35.1	30.05	14.8	31.2	14.7	22.65	33.6	32	39.4	43.45	31.75	24.35	40.15	17.95	38.9	33	26.15	32.6	28.75	20.1	19	21.2	48.1	19.5	54.4	24.7	34.25	31.9	36.3	53.7	26.7														18.25	8.25	9.7	21.35
Pinch	Sham	Vehicle	LPM580098	Pregabalin
	26.4	37.7	33	25.1
	29.4	40.7	25.6	19.1
	19.3	43.3	13.8	46.5
	25.8	19	13.5	35.4
	31.4	45.5	59.6	29.8
	24.4	15.1	19.2	39.4
	44.2	31.1	13.4	36.1
	38.8	41.5	26.4	34
	21.8	28.8	23	20.1
	33.1	37.5	21.4	57.7
	38.2	40.5	21.3	25.3
	12	30	36.2	46.3
	36.3	29	23	28.6
	30.7	52.3	36.6	36.6
	39.8	26.1	23.2	50.2
	25.7	40.5	23.4	14.3
	19.7	27.8	21	31.4
	20.6	26.7	50.1	34.6
	29.4	39.4	16.7	31.3
	25.1	30	15.5	26.6
	27	29.7	23.6	41.8
	32	30.8	24.7	17.1
	12.8	41.1	19	14.5
	15.9	59.1	14.1	28.3
	21.8	24.2	16.5	25.9
	27.8	61.6	22.9	39.3
	23.8	21.4	35.2	48.7
	11.7	37.4	19.7	41.6
	21.5	44.1	11	39
	24.6	50.5	18.1	14.3
	21.1	56.9	14.7	21.8
	26.4	24.1	25.5	37.5
	17.2		33.4	40.9
	25.8		22.9	22.7
	13.5		14.3	16.1
	18.3		14.1	23
	22.4		19.3	26.5
	16.3		16.8	17.4
	40.9		28.6	18.9
	29.8			24.1
	18.6			16.4
	35.4			21.6
	24.4			20.5
	35.9
[truncated: 122 more columns]

## Sheet: Rota-rod test
Table 5: Rota-rod test: Effect of LPM580098 on rota-rod test in SNL rats.
	Number		Mean	SE
Sham（12）	1	129.6
	2	144.6
	3	125
	4	160
	5	145.6
	6	108
	7	132.8
	8	159.8
	9	101
	10	201.8
	11	227.8
	12	178.4
			151.2	10.7562
Vehicle（12）	1	113.4
	2	122
	3	90.4
	4	122
	5	118.6
	6	97.4
	7	51.8
	8	113.6
	9	85.4
	10	109
	11	49.2
	12	101.4
			97.85	7.24147
Pregabalin（12）	1	53.8
	2	85.8
	3	106.8
	4	22.2
	5	86.2
	6	33.75
	7	88.6
	8	45.2
	9	71
	10	91.6
	11	83.2
	12	93
			71.7625	7.69799
LPM580098（12）	1	41.2
	2	139.2
	3	32.25
	4	105
	5	69.8
	6	70.4
	7	125.4
	8	126.2
	9	135.4
	10	93.4
	11	163.8
	12	148
			104.171	12.3679

## Sheet: Locomotor activity test
Table 6: Locomotor activity test: Effect of LPM580098 on locomotor activity in normal rats.
		Control	Distance travelled (mm)	Pregabalin	Distance travelled (mm)	LPM580098	Distance travelled (mm)
			9177.52		5262.43		12412
			5517.9		10856.1		18441.7
			18402.7		5636.43		7768
			19393.6		2584.04		7621.89
			15495.2		6001.63		10021.8
			9098.59		5795.16		7698.24
			12415.1		7045.27		9719.65
			10065.2		7643.31		13788.5
			26586.9		3899.91		8326.51
			4260.04		9574.96		16787.8

## Sheet: Pentobarbital-induced sleeping 
Table 7: Pentobarbital-induced sleeping: Effect of LPM580098 on sleeping onset treated by subthreshold dose of pentobarbital sodium in normal mice.
Groups	Number	Time to start observing	Animal performance	Righting reflex disappears	Righting reflex recovery
Control	1-1.	18:03:00	×
	1-2.	18:04:00	×
	1-3.	18:37:00	×
	1-4.	18:37:00	×
	1-5.	19:10:00	×
	1-6.	19:11:00	×
	1-7.	19:44:00	×
	1-8.	19:46:00	×
	1-9.	20:23:00	×
	1-10.	20:23:00	√	20:33:00	20:53:00
Diazepam	2-1.	18:03:00	√	20:34:00	20:58:00
	2-2.	18:37:00	√	18:48:00	19:07:00
	2-3.	19:10:00	×
	2-4.	19:11:00	√	19:29:00	19:41:00
	2-5.	19:44:00	√	19:52:00	20:14:00
	2-6.	19:46:00	√	19:54:00	20:16:00
	2-7.	20:23:00	√	20:34:00	20:45:00
	2-8.	20:23:00	√	20:33:00	20:53:00
	2-9.	20:28:00	√	20:38:00	20:58:00
	2-10.	20:28:00	√	20:38:00	20:58:00
Pregabalin	3-1.	18:03:00	√	18:15:00	18:33:00
	3-2.	18:05:00	√	18:15:00	18:35:00
	3-3.	18:37:00	×
	3-4.	18:37:00	√	18:45:00	19:07:00
	3-5.	19:11:00	√	19:15:00	19:41:00
	3-6.	19:10:00	×
	3-7.	19:45:00	√	19:52:00	20:15:00
	3-8.	19:46:00	√	19:54:00	20:16:00
	3-9.	20:23:00	×
	3-10.	20:24:00	√	20:31:00	20:54:00
LPM580098	4-1.	18:04:00	×
	4-2.	18:06:00	√	18:10:00	18:36:00
	4-3.	18:38:00	×
	4-4.	18:39:00	×
	4-5.	19:11:00	×
	4-6.	19:09:00	×
	4-7.	19:45:00	×
	4-8.	19:47:00	×
	4-9.	20:23:00	×
	4-10.	20:23:00	×

## Sheet: Dendritic spine analysis
Table 8: Dendritic spine analysis: Dendritic spines were examined in Golgi-stained coronal tissue sections of the spinal cord in SNL rats.
Sham total spine density	1	4.10284
	2	2.85453
	3	3.51562
	4	4.48025
	5	3.15526
	6	3.38611
	7	3.37902
	8	3.74199
	9	1.6908
	10	2.68094
	11	3.18895
	12	3.60591
	13	4.70824
	14	3.7215
	15	3.33675
	16	3.01615
	17	4.19337
	18	3.81783
	19	4.35589
	20	3.46073
	21	2.52523
	22	3.52146
	23	3.16482
	24	3.2946
	25	1.38242
	26	3
	27	2.31717
	28	1.69154
	29	3.08686
	30	2.30434
	31	3.18285
	32	2.41212
	33	4.68366
	34	6.14685
	35	2.65769
	36	0.910812
	37	3.30941
	38	2.92692
	39	2.69647
	40	2.5817
	41	8.69812
	42	3.88091
	43	3.25096
	44	2.34998
	45	2.33512
	46	1.72832
	47	4.47842
	48	2.88593
	49	3.35878
Vehicle total spine density	1	6.0154
	2	4.09296
	3	4.64118
	4	4.43938
	5	3.54712
	6	4.05611
	7	3.4407
	8	4.43254
	9	4.25346
	10	3.17039
	11	4.79448
	12	5.13699
	13	5.14488
	14	3.8752
	15	4.363
	16	5.46222
	17	4.90733
	18	4.09902
	19	5.03537
	20	3.47507
	21	3.96271
	22	5.83122
	23	4.06861
	24	3.36524
	25	3.34101
	26	3.37191
	27	3.11915
	28	2.69764
	29	2.75696
	30	3.28446
	31	4.12937
	32	4.67693
	33	4.14244
	34	3.54715
	35	3.7835
	36	3.23196
	37	7.62449
	38	5.01886
	39	5.61547
	40	2.5058
	41	6.38274
	42	2.98465
	43	3.35363
	44	5.37145
	45	3.09473
	46	1.94496
	47	2.18652
	48	2.36269
LPM580098 total spine density	1	3.16984
	2	3.02263
	3	4.24706
	4	2.97336
	5	5.41583
	6	4.52364
	7	2.13371
	8	4.48791
	9	4.21085
	10	1.88271
	11	1.8233
	12	1.77686
	13	4.63912
	14	3.75908
	15	1.60466
	16	3.20933
	17	3.02017
	18	3.30375
	19	2.2302
	20	3.07675
	21	2.98017
	22	5.96289
	23	3.15415
	24	3.60288
	25	4.11494
	26	3.20633
	27	2.88386
	28	2.25583
	29	1.97862
	30	2.50978
	31	3.92146
	32	2.95051
	33	2.14859
	34	2.10975
	35	3.14307
	36	7.89851
	37	3.07877
	38	3.5587
	39	4.92178
	40	5.42749
	41	2.84302
	42	2.53916
	43	1.2658
	44	1.77163
	45	1.38936
	46	2.51129
Sham thin spine density	1	3.75963
	2	2.34998
	3	3.26917
	4	2.41965
	5	5.37411
	6	4.0403
	7	2.01527
	8	1.42972
	9	3.01615
	10	5.24172
	11	1.27261
	12	3.48471
	13	3.46073
	14	2.52523
	15	2.64109
	16	3.16482
	17	2.68094
	18	3.18895
	19	3.60591
	20	2.94265
	21	3.7215
	22	3.33675
	23	3.01615
	24	5.24172
	25	3.81783
	26	4.35589
	27	3.46073
	28	1.89392
	29	3.18285
	30	0.964849
	31	2.34183
	32	2.45874
	33	1.84348
	34	1.59142
	35	1.44727
	36	2.92729
	37	6.14685
	38	5.31539
	39	0.910812
	40	2.20627
	41	2.34154
	42	4.97036
	43	1.94046
	44	1.30038
	45	3.15526
	46	1.45119
	47	2.25268
	48	3.32622
	49	1.6908
Vehicle thin spine density	1	3.56906
	2	3.43913
	3	3.30185
	4	3.23671
	5	3.10883
	6	3.85378
	7	5.46222
	8	4.90733
	9	4.09902
	10	4.19614
	11	3.47507
	12	3.96271
	13	4.99819
	14	4.06861
	15	3.36524
	16	3.34101
	17	4.79448
	18	6.16438
	19	5.14488
	20	3.8752
	21	4.363
	22	5.46222
	23	4.90733
	24	4.09902
	25	5.03537
	26	3.47507
	27	3.96271
	28	6.66425
	29	4.06861
	30	3.81225
	31	2.00754
	32	1.40387
	33	1.00232
	34	3.19137
	35	1.70551
	36	1.43727
	37	3.35715
	38	1.54736
	39	1.45872
	40	3.27978
	41	2.36269
	42	2.86101
	43	2.506
	44	4.03432
	45	6.97185
	46	4.05611
	47	3.4407
	48	4.43254
LPM580098 thin spine density	1	2.09806
	2	3.13723
	3	2.79809
	4	2.95269
	5	2.51479
	6	3.34928
	7	3.34547
	8	3.07675
	9	3.5762
	10	3.57773
	11	3.15415
	12	3.60288
	13	4.11494
	14	3.20633
	15	2.82407
	16	3.19077
	17	2.66529
	18	4.63912
	19	3.75908
	20	2.407
	21	3.20933
	22	3.02017
	23	3.30375
	24	3.12229
	25	3.07675
	26	2.14859
	27	1.75812
	28	2.3573
	29	2.25672
	30	2.05252
	31	1.18623
	32	3.69133
	33	3.2565
	34	1.29228
	35	2.53916
	36	1.68773
	37	2.36217
	38	1.85248
	39	1.67419
	40	4.97428
	41	3.70011
	42	3.70957
	43	3.85089
	44	4.64214
	45	4.52364
	46	2.13371
Sham mushroom spine density	1	0.228133
	2	0.263523
	3	0.200745
	4	0.185354
	5	0.780311
	6	0.188115
	7	0.18917
	8	0.192543
	9	0.740682
	10	0.213137
	11	0.129221
	12	0.156819
	13	0.164648
	14	0.177971
	15	0.121984
	16	0.147741
	17	0.156799
	18	0.120378
	19	0.0987895
	20	0.176331
	21	0.259882
	22	0.348317
	23	0.154603
	24	0.179935
	25	0.127653
	26	0.201975
	27	0.160569
	28	0.170439
	29	0.233351
	30	0.097866
	31	0.252014
	32	0.235812
	33	0.192513
	34	0.121406
	35	0.170837
	36	0.193174
	37	0.157642
	38	0.199366
	39	0.178754
	40	0.201975
	41	0.280806
	42	0.170439
	43	0.233351
	44	0.132426
	45	0.315654
	46	0.235812
	47	0.22756
	48	0.411825
	49	0.172803
Vehicle mushroom spine density	1	0.266178
	2	0.253672
	3	0.383171
	4	0.335625
	5	0.270155
	6	0.466865
	7	0.232351
	8	0.365888
	9	0.291865
	10	0.29809
	11	0.297669
	12	0.368951
	13	0.255692
	14	0.339871
	15	0.324971
	16	0.469401
	17	0.296075
	18	0.368489
	19	0.55304
	20	0.208792
	21	0.277396
	22	0.407199
	23	0.506719
	24	0.247344
	25	0.255284
	26	0.537735
	27	0.376036
	28	0.268478
	29	0.569887
	30	0.228417
	31	0.128328
	32	0.359695
	33	0.621708
	34	0.260485
	35	0.439256
	36	0.316432
	37	0.513699
	38	0.137419
	39	0.2768
	40	0.167808
	41	0.182887
	42	0.164308
	43	0.274488
	44	0.224793
	45	0.558493
	46	0.424576
	47	0.223133
	48	0.33905
LPM580098 mushroom spine density	1	0.16039
	2	0.16718
	3	0.0813191
	4	0.185064
	5	0.139994
	6	0.173099
	7	0.11997
	8	0.193789
	9	0.9911
	10	0.158104
	11	0.248409
	12	0.257872
	13	0.229661
	14	0.185048
	15	0.273657
	16	0.1294
	17	0.143879
	18	0.0941851
	19	0.105237
	20	0.302239
	21	0.27489
	22	0.105914
	23	0.175414
	24	0.145379
	25	0.0692293
	26	0.680132
	27	0.113018
	28	0.158181
	29	0.12405
	30	0.118986
	31	0.167816
	32	0.200583
	33	0.200583
	34	0.251681
	35	0.200583
	36	0.251681
	37	0.275312
	38	0.22302
	39	0.412065
	40	0.159652
	41	0.596289
	42	0.117595
	43	0.30024
	44	0.216882
	45	0.320633
	46	0.288386

## Sheet: western blot data
Table 9: Western blot data: Effects of LPM580098 on synaptic plasticity-associated proteins in the spinal dorsal horn after SNL.
	Sham	Vehicle	LPM580098
pY1472-NR2B GAPDH	0.503165	0.851613	0.470819
	0.523195	0.856927	0.366065
	0.330576	0.62619	0.236786
	0.459797	0.840604	0.657934
	0.874947	1.22039	0.810848
pS1303-NR2B GAPDH	0.318238	0.644262	0.348641
	0.335677	0.578586	0.396729
	0.330138	0.652406	0.349812
	0.354031	0.563296	0.22445
	0.753732	0.947168	0.668987
NR2B GAPDH	0.516066	0.712853	0.542545
	0.707779	0.735263	0.886682
	0.770759	0.69959	0.670801
	0.791427	0.996524	0.680762
	0.886405	1.02106	0.939015
p-CaMKIIα GAPDH	0.355588	0.915511	0.58322
	0.49329	0.706231	0.458674
	0.506999	1.13234	0.583894
	1.02459	1.35772	0.805647
	0.525559	1.46421	1.00938
CaMKIIα GAPDH	0.501031	0.545278	0.529103
	0.626742	0.660504	0.660967
	0.75759	0.824652	0.715906
	1.19539	1.2104	0.993698
	0.658733	0.49963	0.544089
membrane protein NR2B Actin	0.381118	0.969434	0.658557
	0.444576	0.710394	0.374251
	0.245577	0.670132	0.367674
	0.626835	0.739565	0.537279
	0.75538	1.06617	0.792018
p-Glu GAPDH	0.864274	1.11781	0.697029
	0.663755	0.971806	0.723407
	0.350177	0.770865	0.563966
	0.664857	0.826573	0.713927
	0.31734	0.676902	0.524808
Glu GAPDH	0.625379	0.651956	0.599473
	0.741503	0.74463	0.703483
	0.930049	0.98256	0.88812
	0.621635	0.640234	0.576792
	1.10112	1.09956	1.07261
membrane protein Glu Actin	0.71095	1.10227	0.486294
	0.247314	0.74631	0.604169
	0.591175	0.917635	0.693193
	0.721539	1.01924	0.622832
	0.496164	0.734679	0.437873
p-RhoA GAPDH	1.04601	1.20671	0.436488
	0.599723	0.964357	0.992439
	0.880418	1.0914	0.787267
	0.909818	1.24931	0.879534
	0.893844	1.13634	0.832898
RhoA GAPDH	1.13631	1.21494	1.07021
	0.723835	0.918928	0.577508
	0.745338	0.708006	0.797723
	0.77881	0.86839	0.665382
	0.689152	0.933757	1.29736
PSD95 GAPDH	0.645408	0.783789	0.510305
	0.68981	0.984504	0.71063
	0.737546	1.03541	0.840978
	0.922315	1.19034	0.92979
	0.74623	0.857632	0.644741
SYN GAPDH	1.11707	1.4268	1.16003
	0.972094	1.05396	0.93506
	0.845792	1.03269	0.783382
	1.09357	1.03767	0.958146
	1.25397	1.42892	1.39172
p-Rac1 GAPDH	0.229205	0.955372	0.624239
	0.36991	0.812186	0.578306
	0.407891	0.836308	0.228043
	0.493682	0.8694	0.241873
	0.450071	0.923332	0.714271
Rac1 GAPDH	0.815586	0.751671	0.725419
	0.863319	0.905907	0.894003
	0.771641	0.775458	0.796127
	1.33284	1.23029	1.15007
	1.40284	1.45689	1.9246

## Sheet: Uptake assay
Table 10: Uptake assay: Effects of LPM580098 on the uptake of 5-HT, NE, and DA.
5-HT
	Test	% of Control Values
	Concentration	1st	2nd	3rd
	1e-09	132	114.3	132
	1e-08	128	133.6	123.5
	3e-08	134.2	114.8	105.4
	1e-07	101.4	108.4	115.8
	3e-07	92.3	90.1	77.8
	1e-06	36.4	43.5	38.4
	3e-06	19.8	13.6	13.3
	3e-05	-13.3	-19.7	-20.7
NE
	Test	% of Control Values
	Concentration	1st	2nd	3rd
	3e-08	102.1	117.2	112.5
	1e-07	113.9	102.4	102.5
	3e-07	93.1	97.1	89.9
	1e-06	95.8	89.3	84.8
	3e-06	55.7	64.1	62.2
	1e-05	22.6	24.6	27.6
	3e-05	5	3.8	2.2
	0.0001	-4.6	-6	-5.1
DA
	Test	% of Control Values
	Concentration	1st	2nd	3rd
	3e-09	97.9	105.3	101
	3e-08	96.2	96.6	142
	1e-07	111.2	96.4	83
	3e-07	104.6	93.2	91.9
	1e-06	51.1	60.9	57.7
	3e-06	50.9	39	42.8
	1e-05	-0.9	1.2	2.7
	0.0001	-21.5	-21.7	-28.6
